# Supplementary material for: Analysis of Photosynthetic Characteristics and Screening High Light-Efficiency Germplasm in Sugarcane
Source: Plants (Basel). 2024 Feb 22;13(5):587. doi: 10.3390/plants13050587 (PMC10935250; doi:10.3390/plants13050587)
Supplement: Supplementary file 1 [file plants-13-00587-s001.zip]

Archive with 3 entries (3 files):
- Figuer S1.pdf
- Table S1.pdf
- Table S2.pdf
